# Supplementary material for: Early pain in females is linked to late pathological features in murine experimental osteoarthritis
Source: PeerJ. 2023 Jun 22;11:e15482. doi: 10.7717/peerj.15482 (PMC10290834; doi:10.7717/peerj.15482)
Supplement: Data S1 [file peerj-11-15482-s007.xlsx]

## Sheet: Experiment 1
Experiment 1																	Area Under the Curve
Incapacitance																			Incapacitance
																			neg peak AUC
mouse number	Sex	Treatment	B1	B2	B3	d3	d7	d14	d21	d28	d35	d42	d49	d56					total	early	late
1	Female	CiOA	52.3279	42.4171	42.7044	11.6435	37.4377	35.1244	41.7804	43.3952	44.1113	48.3249	47.4766	48.4825			1	Female	189.3	188.4	0
2	Female	CiOA	49.1975	52.3827	48.275	38.1031	38.3707	46.9107	54.5018	45.2162	42.1698	50.3303	54.584	48.1806			2	Female	149.4	95.6	93
3	Female	CiOA	49.7314	40.8887	51.4288	45.0273	32.9021	34.4981	42.0565	36.9781	49.6617	39.7645	52.8289	44.094			3	Female	95.35	79.8	59.8
4	Female	CiOA	52.7968	50.9247	48.7201	18.2145	23.1474	33.7575	43.2609	37.0428	46.613	41.485	41.0573	39.7246			4	Female	619.8	371.3	352.1
5	Female	CiOA	48.4018	45.7349	51.8856	46.4199	41.0743	56.4629	53.7211	50.7334	49.2257	45.8951	33.5406	48.2709			5	Female	84.42	13	71.4
6	Female	CiOA	56.9918	64.5119	49.3588	32.701	35.2543	43.1712	46.3578	56.9396	51.0351	51.8241	45.3249	46.8238			6	Female	223.2	189.7	30.5
7	Female	CiOA	48.7426	39.4076	41.489	14.5546	17.3314	34.9827	43.4262	45.3371	44.1938	39.2569	39.9013	46.7122			7	Female	232.2	232	0.1
8	Female	CiOA	49.9079	46.3344	46.6621	22.542	30.9213	51.944	44.0924	55.1026	42.3035	57.7079	43.0005	44.9055			8	Female	185	155.8	27.5
9	Female	CiOA	53.0238	42.7186	50.802	10.598	31.2221	38.6338	43.8915	53.1896	46.5886	51.5793	55.5272	45.1025			9	Female	201.1	201.1	0
10	Female	CiOA	56.0713	52.9454	50.3195	56.7571	42.1297	50.1673	53.7171	55.3432	58.7971	45.6575	56.6209	63.3667			10	Female	50.96	38.4	12.6
21	Male	CiOA	53.7315	60.988	51.528	55.7957	50.8461	49.9055	54.5773	57.9168	58.2418	65.2214	47.5814	56.2099			21	Male	19.22	10.3	9
23	Male	CiOA	49.7074	62.4616	53.2617	44.8809	44.8513	47.4633	57.3067	53.4285	58.2284	51.3032	48.0934	57.5278			23	Male	56.7	53.3	3.4
25	Male	CiOA	46.2491	48.441	36.6481	19.1771	27.5717	36.7573	37.9871	48.5752	44.9388	45.8525	45.2043	43.9393			25	Male	110.7	110.7	0
27	Male	CiOA	49.6146	37.149	44.9063	45.9506	31.9035	44.7147	58.7198	52.1785	55.809	51.7053	53.9583	51.7161			27	Male	11.44	11.4	0
29	Male	CiOA	43.0654	52.4206	49.5629	43.4006	53.8713	55.3362	58.9837	51.6862	50.454	56.5913	61.2506	51.3307			29	Male	0	0	0
30	Male	CiOA	52.0003	53.0824	50.7189	51.7937	39.2386	53.3499	55.0771	50.4899	50.1406	57.5921	49.1948	53.6358			30	Male	59.41	53.7	8.9
32	Male	CiOA	48.0831	45.2283	45.0925	39.2158	31.0417	35.4078	46.9046	46.6472	51.9101	46.4017	47.1488	46.4877			32	Male	160.3	160.3	0
36	Male	CiOA	49.9474	48.5352	55.8941	44.2011	46.1882	51.2541	57.9617	50.7922	57.5656	55.7053	57.7755	48.466			36	Male	23.71	23.7	0
37	Male	CiOA	43.6214	62.9724	47.8296	31.169	37.5801	44.2635	43.5186	57.1746	45.7575	41.0884	50.0873	45.0194			37	Male	82.44	74.8	7.6
38	Male	CiOA	40.8806	40.4461	48.0198	50.8075	52.7858	60.8808	54.0131	54.9862	47.9243	56.5637	48.8618	45.7935			38	Male	0	0	0
Histology
mouse number	Sex	Treatment	Dislocation	Cartilage damage	Osteophyte number	Synovial thickness	Synovial cellularity
1	Female	CiOA	0	16.4	15	57.4	5.59
2	Female	CiOA	0	5.075	11	37.86	5.65
3	Female	CiOA	0	7.2	11	45.38	5.06
4	Female	CiOA	1	20.4	15	80.11	10.81
5	Female	CiOA	0	3.525	10	122.94	6.35
6	Female	CiOA	0	12.5	13	56.65	14.68
7	Female	CiOA	0	4.85	13	44.62	14.1
8	Female	CiOA	0	2.25	4	32.56	2.79
9	Female	CiOA	0	4.025	18	35.72	6.74
10	Female	CiOA	0	7.05	13	46.42	5.66
21	Male	CiOA	0	1.7	5	175.89	1.76
23	Male	CiOA	0	2.35	2	46.36	2.15
25	Male	CiOA	0	5.275	14	55.31	5.7
27	Male	CiOA	0	22.225	14	59.52	5.97
29	Male	CiOA	0	1.925	0	59.26	4.38
30	Male	CiOA	1	11.65	15	180.54	9.33
32	Male	CiOA	1	23.85	15	103.68	7.97
36	Male	CiOA	1	18.125	17	77.15	4.78
37	Male	CiOA	0	13.025	15	80.88	6.08
38	Male	CiOA	0	6.7	6	37.03	4.19

## Sheet: Experiment 2
Experiment 2
																	Catwalk
Pressure Application Method (PAM)
Peak Force Value																	RH_PrintArea_(cm²)_Mean																RH_DutyCycle_(%)_Mean
mouse number	Sex	Treatment	B1	B2	B3	d3	d7	d14	d21	d28	d35	d42	d49	d56			mouse number	Sex	Treatment	B1	B2	B3	d3	d7	d14	d21	d28	d35	d42	d49	d56		mouse number	Sex	Treatment	B1	B2	B3	d3	d7	d14	d21	d28	d35	d42	d49	d56
11	Female	CiOA	350.15	425.9	578.95	525.9	447.7	574.467	582	291.25	573.05	575.75	360.2	379			11	Female	CiOA	0.297364	0.501116	0.45798	0.278771	0.444404	0.257727	0.402543	0.34043	0.364857	0.510034	0.396977	0.451192		11	Female	CiOA	56.8222	65.0952	58.9782	42.1212	46.952	46.0298	48.3824	42.9088	50.8456	59.4422	56.6449	50.9798
12	Female	CiOA	423.8	423.95	355.25	314.2	437.8	324.9	350.65	321.733	455.65	428.4	336.3	318.55			12	Female	CiOA	0.245891	0.280138	0.266275	0.354501	0.389613	0.399552	0.31239	0.358809	0.417941	0.545931	0.406532	0.414631		12	Female	CiOA	61.6358	59.6063	51.1039	56.2292	62.5629	63.4201	55.0373	53.1733	62.046	58.1678	60.1919	58.1694
13	Female	CiOA	359.1	414.35	490.2	244.733	316.633	407.65	413.3	376.4	355.45	340.45	367.1	439.2			13	Female	CiOA	0.425057	0.383202	0.441493	0.511942	0.456355	0.458766	0.33869	0.468389	0.426596	0.555945	0.508145	0.543877		13	Female	CiOA	58.5684	59.1771	65.6106	66.3954	59.6994	61.8761	57.2521	58.939	59.1573	61.2357	59.1086	59.5102
14	Female	CiOA	411.7	338.2	415.033	501.1	294.2	426.85	559.45	355.95	476.6	447.9	468.25	399.45			14	Female	CiOA	0.274001	0.366533	0.367018	0.192334	0.288953	0.253475	0.402939	0.402105	0.433953	0.457301	0.274268	0.448024		14	Female	CiOA	55.4783	64.1617	53.29	39.7898	44.4496	46.9569	53.0137	47.3826	53.4146	54.3932	49.4322	54.2485
15	Female	CiOA	416.4	423.8	576.05	291.5	386.35	484.55	515.55	408.7	399.6	372.25	483.2	525.9			15	Female	CiOA	0.349085	0.351262	0.392168	0.443436	0.285559	0.493514	0.417447	0.428663	0.537196	0.521563	0.468079	0.438777		15	Female	CiOA	59.3352	53.0586	60.1189	53.2447	43.2962	66.0909	60.5632	47.1111	62.2806	51.0037	55.215	48.5784
16	Female	CiOA	329.9	373.45	277.2	254.75	256.4	351.9	359.9	218.367	420.5	209.25	323.45	335.8			16	Female	CiOA	0.325836	0.402218	0.400054	0.382503	0.364335	0.371588	0.447572	0.397169	0.438777	0.475403	0.389956	0.424233		16	Female	CiOA	54.9811	52.0705	53.1553	47.959	44.8949	49.6181	54.1046	55.7884	51.777	56.597	54.932	47.6827
17	Female	CiOA	485.45	456.4	577.45	263.3	270.05	520.8	374.033	462.2	574.6	439.95	385	305.1			17	Female	CiOA	0.386865	0.361587	0.463432	0.301964	0.287218	0.29711	0.362802	0.455403	0.407747	0.416936	0.494023	0.390822		17	Female	CiOA	56.3683	59.6756	63.6112	42.3558	42.3439	49.1419	52.7161	53.2733	49.0902	51.541	50.4903	49.1066
18	Female	CiOA	247.8	281.6	413.45	250.55	177.3	275.933	368.15	317.15	379.35	406.05	299.6	282.433			18	Female	CiOA	0.376366	0.285245	0.424754	0.291798	0.355945	0.412796	0.389796	0.28927	0.339362	0.296707	0.404413	0.491275		18	Female	CiOA	61.7137	47.6832	61.1549	38.3697	46.987	56.653	49.6068	49.7096	55.3523	50.6462	52.7216	54.2217
19	Female	CiOA	323.8	282.65	478.4	184.867	130.8	487.75	501.65	319.5	188.85	150.05	491	361.35			19	Female	CiOA	0.289108	0.37252	0.391591	0.192334	0.317778	0.391003	0.461148	0.448378	0.471346	0.46136	0.448581	0.496477		19	Female	CiOA	55.8785	60.3034	61.5889	30.8126	46.4846	50.9749	55.7249	51.8708	54.5504	58.9014	48.2639	58.6383
20	Female	CiOA	196.05	268.3	283.4	216.6	221.4	384.75	390.55	352.55	339.9	207.05	422.4	293.9			20	Female	CiOA	0.232015	0.344918	0.237724	0.189618	0.398244	0.31329	0.452428	0.37676	0.259742	0.475315	0.383762	0.278771		20	Female	CiOA	52.0394	54.0955	45.833	41.4644	50.2076	49.6861	46.8405	55.1181	49.0868	62.5365	49.6469	46.2305
21	Male	CiOA	543.6	313.4	502.65	306.25	294.6	316.7	474.05	331.55	417.05	460.6	270.6	335.55			21	Male	CiOA	0.405937	0.421776	0.353006	0.417749	0.329051	0.446011	0.552908	0.4881	0.492374	0.475785	0.469054	0.455831		21	Male	CiOA	53.3924	53.2025	65.1344	62.7482	56.8663	59.1116	59.5378	58.7963	52.7682	53.1321	52.529	49.3436
23	Male	CiOA	564.6	417.4	441.05	571.6	245.533	408.8	185.867	195.833	104.15	74.35	32.6	391.95			23	Male	CiOA	0.479872	0.368255	0.447572	0.288684	0.332319	0.349855	0.516608	0.553151	0.383385	0.301323	0.521945	0.422859		23	Male	CiOA	56.4612	52.5094	58.5942	54.5921	55.8476	54.3517	62.347	53.0904	47.0113	52.8258	56.5594	49.1782
25	Male	CiOA	537.15	480.95	578.85	464.9	149.4	205.75	145.05	363.15	139.8	428.833	439.967	457.2			25	Male	CiOA	0.556325	0.522293	0.442111	0.217612	0.319099	0.426019	0.571534	0.487622	0.602645	0.643768	0.630185	0.596491		25	Male	CiOA	54.6029	62.4903	53.6311	36.3888	53.5835	51.8117	64.6956	58.1083	62.157	51.0928	69.1499	52.3581
27	Male	CiOA	480.75	512.8	328.7	493.95	133.833	145.75	341.75	347.15	228.433	361.75	379.25	426.4			27	Male	CiOA	0.412796	0.457349	0.498144	0.301139	0.462771	0.385629	0.449834	0.49598	0.455831	0.419768	0.442111	0.47843		27	Male	CiOA	54.9973	59.6797	59.5646	44.2539	61.4306	51.9504	56.0368	55.2401	51.7798	50.4367	53.0273	50.8285
29	Male	CiOA	427.15	543.9	517.9	438.6	363.9	315.9	421.1	423.8	469.733	414	399.5	341.65			29	Male	CiOA	0.56482	0.543727	0.526994	0.319487	0.147584	0.541227	0.505068	0.623161	0.676293	0.524109	0.579645	0.606492		29	Male	CiOA	62.4671	62.7933	55.8004	40.2675	44.7985	58.4957	57.4444	62.4085	59.2782	51.5158	54.2465	54.125
31	Male	CiOA	264.1	440.65	392.8	316.2	285.3	400.8	423.9	392.1	402.2	295.95	363.45	355.65			31	Male	CiOA	0.506343	0.455914	0.4333	0.447631	0.26307	0.402405	0.508145	0.4541	0.446947	0.487459	0.545418	0.3989		31	Male	CiOA	59.5829	63.828	49.5775	62.4452	49.7772	50.7226	61.8196	57.0103	53.8545	57.5419	58.1256	55.9807
33	Male	CiOA	451.6	422.15	390	433.95	212.067	292.7	379.95	538.25	272.133	43.4	405.8	337.2			33	Male	CiOA	0.50135	0.4519	0.520766	0.572879	0.251432	0.531696	0.482517	0.467157	0.521416	0.513744	0.443046	0.487085		33	Male	CiOA	65.9322	67.3719	64.149	52.9466	46.9496	60.4598	56.3774	54.3326	60.2933	54.8789	52.0829	54.1732
35	Male	CiOA	326.05	312.95	297.45	255.9	174.067	258.267	248.1	241.533	223.2	324.2	349.55	363.133			35	Male	CiOA	0.461803	0.396784	0.469102	0.501029	0.503145	0.523361	0.49793	0.527899	0.503235	0.534207	0.526273	0.432879		35	Male	CiOA	55.8309	57.7044	60.0449	58.8552	62.473	59.9361	60.2464	59.2104	63.1452	56.0852	59.0723	50.1443
37	Male	CiOA	420.8	408.85	409.8	319.267	133.633	165.233	192.867	169.65	351.75	378.65	293.8	460.8			37	Male	CiOA	0.537069	0.53695	0.569105	0.519753	0.502104	0.462006	0.584468	0.463396	0.48109	0.558008	0.545931	0.550843		37	Male	CiOA	62.6099	59.4352	63.2991	54.0815	54.9945	57.5641	58.445	53.4903	47.6451	48.8975	47.8652	50.0926
39	Male	CiOA	518.15	439.7	452.55	242.8	380.95	437.55	484.95	572.2	511.95	509.45	575.6	282.8			39	Male	CiOA	0.428904	0.560759	0.563345	0.156431	0.462006	0.560332	0.593157	0.590464	0.552382	0.538294	0.566743	0.592113		39	Male	CiOA	59.7301	63.0472	67.4747	11.7593	52.0148	54.856	68.2263	63.8154	49.0632	52.3424	51.7147	50.8059
																	RH_MaxContactMaxIntensity_Mean																RH_SingleStance_(s)_Mean
																	mouse number	Sex	Treatment	B1	B2	B3	d3	d7	d14	d21	d28	d35	d42	d49	d56		mouse number	Sex	Treatment	B1	B2	B3	d3	d7	d14	d21	d28	d35	d42	d49	d56
																	11	Female	CiOA	208.348	215.591	216.588	218.294	214.235	180.333	207.176	207	192.2	212.727	209.35	211.294		11	Female	CiOA	0.0935348	0.0972084	0.078106	0.0529915	0.0812986	0.0848579	0.071422	0.0589066	0.078619	0.0718866	0.0980782	0.0820216
Histology																	12	Female	CiOA	199.538	207.087	197.889	212.053	211.857	211.391	194.158	208.778	212.65	213.462	208.579	208.579		12	Female	CiOA	0.0857739	0.0888602	0.0817368	0.0909661	0.0848652	0.0898708	0.0883281	0.0883248	0.079877	0.0971145	0.0822239	0.0726678
mouse number	Sex	Treatment	Dislocation	Cartilage damage	Osteophyte number	Synovial thickness	Synovial cellularity										13	Female	CiOA	216.4	212.81	216.409	216.609	215.091	214.263	208	214.176	209.8	216.684	210.2	214.389		13	Female	CiOA	0.0911055	0.106305	0.0972095	0.10816	0.0876335	0.10315	0.0787622	0.110547	0.0973472	0.0851645	0.0910365	0.102516
11	Female	CiOA	0	15.45	15	100.317	12.67										14	Female	CiOA	210.962	219.048	217.059	201.4	217.353	211.474	214.062	212.8	212.75	222.235	211.4	217		14	Female	CiOA	0.0871346	0.107066	0.0978538	0.0330701	0.0755972	0.079244	0.084866	0.0798705	0.089024	0.0825354	0.0669584	0.0959926
12	Female	CiOA	0	2	0	38.5287	15.55										15	Female	CiOA	213.958	218.789	211.35	216.722	198.941	215.074	211.217	214.625	215.696	223.235	212.947	213.933		15	Female	CiOA	0.0860522	0.0911832	0.0770995	0.0742556	0.046849	0.0719716	0.0612645	0.0763106	0.0735594	0.0720256	0.0757589	0.0677507
13	Female	CiOA	0	3.025	13	112.772	15.16										16	Female	CiOA	210.118	216.312	216.267	214.625	213.571	212.4	207.176	213	213.4	213.706	212.625	210.643		16	Female	CiOA	0.0885221	0.0898491	0.0840261	0.0768064	0.0753333	0.0798729	0.0875525	0.0805471	0.083191	0.09293	0.0763095	0.0707931
14	Female	CiOA	0	4.575	13	68.215	22.56										17	Female	CiOA	213.429	213.143	215.19	207	210.619	211.857	209.263	213.778	211.529	212.333	214.929	208		17	Female	CiOA	0.0769343	0.11159	0.0933806	0.0918358	0.0761279	0.0710575	0.109169	0.0917296	0.102693	0.0939901	0.0980273	0.0916717
15	Female	CiOA	0	7.525	14	69.2944	11.21										18	Female	CiOA	215.789	200.385	210.895	202.214	214.267	213.25	210.75	210.133	212.222	197.533	210.8	211.786		18	Female	CiOA	0.0998369	0.0832154	0.0929787	0.0474244	0.0690475	0.0936967	0.0898539	0.0853304	0.104117	0.0867854	0.103172	0.0956669
16	Female	CiOA	0	5.825	9	28.3852	9.42										19	Female	CiOA	214	216.474	217.8	209.8	207.167	212.706	215.353	213.5	215.333	217.062	212.231	213.2		19	Female	CiOA	0.0836109	0.0854888	0.0826433	0.02995	0.0652279	0.084862	0.0985089	0.0857009	0.0884313	0.0829504	0.0798786	0.087551
17	Female	CiOA	1	17.775	19	94.0615	17.52										20	Female	CiOA	203.368	215.444	211.6	189.882	216.824	210.611	217	210.722	194.095	205.391	209.412	197.294		20	Female	CiOA	0.0963207	0.0898597	0.0771506	0.0758783	0.0881899	0.0720218	0.0815357	0.0879904	0.081978	0.0704061	0.0915185	0.0740571
18	Female	CiOA	0	3.375	14	47.6892	11.98										21	Male	CiOA	209.176	208.882	209.846	207.12	199.875	211.632	215	218.611	215.133	216.625	208	209.5		21	Male	CiOA	0.0911781	0.101173	0.0860643	0.086225	0.0908559	0.0827269	0.0823694	0.0773772	0.0921602	0.0927081	0.0937144	0.0934887
19	Female	CiOA	1	15.95	18	148.217	13.95										23	Male	CiOA	214.312	213.333	216.294	214.286	206.609	213.95	217.4	217.2	206.933	207.762	218.25	215.214		23	Male	CiOA	0.107527	0.104381	0.10584	0.0667359	0.0770211	0.0836194	0.0892677	0.100744	0.0829424	0.0837487	0.101985	0.0865233
20	Female	CiOA	0	2.925	7	32.9571	6.68										25	Male	CiOA	219.5	217.333	215.133	198.905	200.318	213.438	215.316	214.706	219.889	218.571	217.435	215.667		25	Male	CiOA	0.0913934	0.103407	0.098299	0.0424224	0.067785	0.0890805	0.0974823	0.0878602	0.0927938	0.0881976	0.0838635	0.0790916
21	Male	CiOA	0	6.925	6	63.2248	9.33										27	Male	CiOA	213.25	214.211	215.778	211.857	213	210.688	213.294	216.438	213	208.625	215.133	213.188		27	Male	CiOA	0.0875533	0.0941329	0.0944625	0.0648869	0.0761973	0.0968088	0.0898653	0.0875526	0.0890262	0.086225	0.0823732	0.0815459
23	Male	CiOA	0	15.525	20	162.413	14.83										29	Male	CiOA	216.333	216.7	216.375	215	182.933	216.6	215.6	215.556	217.5	214.875	215.688	215.6		29	Male	CiOA	0.101837	0.0892343	0.0936948	0.0492827	0.0124803	0.0792473	0.0698892	0.093182	0.0827206	0.0844122	0.0758801	0.0767897
25	Male	CiOA	1	28.35	18	111.865	15.61										31	Male	CiOA	219.053	216.522	215.929	219.316	202.889	213	214.2	213.2	213.571	213.444	213	199.65		31	Male	CiOA	0.0820938	0.109827	0.0789645	0.0979647	0.0665558	0.0884312	0.104829	0.0892954	0.0851586	0.0948446	0.0980719	0.0823688
27	Male	CiOA	1	20.5	18	152.709	10.23										33	Male	CiOA	219.583	217.826	215.857	217.143	208.227	216.222	216.25	216.5	216.15	215.111	208.412	215.562		33	Male	CiOA	0.090355	0.0943553	0.0748808	0.0707966	0.0622793	0.113821	0.0890673	0.0998446	0.0911077	0.0905795	0.0798757	0.0931879
29	Male	CiOA	1	18.875	20	221.101	12.78										35	Male	CiOA	219.789	219.4	219	216.875	218.2	218.444	218	218.706	219.118	216.312	216.562	215.733		35	Male	CiOA	0.0867338	0.0709936	0.0898565	0.089143	0.0892551	0.0816381	0.0891403	0.0952312	0.0811156	0.0936937	0.0813	0.0762365
31	Male	CiOA	1	28.55	18	86.0664	13.41										37	Male	CiOA	215.762	216.882	219.211	216.235	215.882	209.632	217.882	213.533	214.467	217.875	214.923	216.533		37	Male	CiOA	0.0968929	0.0985109	0.109828	0.0890849	0.0855799	0.103581	0.0912823	0.0965073	0.0805771	0.0829482	0.0778861	0.08403
33	Male	CiOA	1	20.1	16	135.379	16.49										39	Male	CiOA	204	214.944	215.95	142.5	212.526	209.389	212.32	213.6	214.133	215.75	214.6	214.643		39	Male	CiOA	0.075502	0.101086	0.0728254	0.0482586	0.0574075	0.0778643	0.0723773	0.0769315	0.0808673	0.0760288	0.0782128	0.0798764
35	Male	CiOA	0	9.2	6	61.6371	7.23
37	Male	CiOA	0	12.225	10	59.559	8.59										RH_Stand_(s)_Mean																RH_InitialDualStance_(s)_Mean
39	Male	CiOA	1	28.225	19	191.221	16.47										mouse number	Sex	Treatment	B1	B2	B3	d3	d7	d14	d21	d28	d35	d42	d49	d56		mouse number	Sex	Treatment	B1	B2	B3	d3	d7	d14	d21	d28	d35	d42	d49	d56
																	11	Female	CiOA	0.135002	0.156559	0.123912	0.0863315	0.0904438	0.0946034	0.0839806	0.0570524	0.0913645	0.134788	0.127295	0.104552		11	Female	CiOA	0.0120859	0.0457137	0.0140942	0.00767996	0.00427886	0.00610089	0.0107515	0	0.00489446	0.0219654	0.014095	0.0164045
																	12	Female	CiOA	0.169732	0.148462	0.111478	0.1382	0.167829	0.16628	0.116666	0.113713	0.149269	0.143612	0.139256	0.119816		12	Female	CiOA	0.0358524	0.0349449	0.0143508	0.0227413	0.0515848	0.0369454	0.0153614	0.00768036	0.0416998	0.0272286	0.020556	0.0232974
																	13	Female	CiOA	0.123304	0.142159	0.182883	0.21748	0.16473	0.151837	0.121233	0.146248	0.143774	0.143989	0.140784	0.145342		13	Female	CiOA	0.0174724	0.0158573	0.0677831	0.0743277	0.0427081	0.022627	0.0205225	0.0149774	0.0268328	0.0287787	0.0246679	0.0239647
																	14	Female	CiOA	0.136323	0.170229	0.121583	0.0733781	0.105718	0.0924787	0.0992177	0.0845299	0.100464	0.128032	0.0863686	0.122148		14	Female	CiOA	0.0226915	0.0388327	0.0133133	0.00436779	0.000713192	0.00436777	0.007488	0	0.00582379	0.0312837	0.00646074	0.00998321
																	15	Female	CiOA	0.148927	0.124532	0.126798	0.103722	0.0734135	0.179351	0.12979	0.0798764	0.147143	0.0786954	0.106669	0.0765465		15	Female	CiOA	0.0266237	0.0159735	0.0332804	0.0106077	0.00153602	0.0482584	0.0176985	0	0.0415096	0.00641806	0.0158567	0.0064183
																	16	Female	CiOA	0.11217	0.103577	0.0938429	0.0942316	0.0741664	0.0865291	0.113936	0.0973565	0.0878497	0.114525	0.0961001	0.0748774		16	Female	CiOA	0.0226297	0.0106964	0.00665549	0.00921668	0	0.00230404	0.0138243	0.00599103	0.00249569	0.0107523	0.0106976	0.0036304
																	17	Female	CiOA	0.145953	0.159275	0.211092	0.122003	0.123797	0.117423	0.148722	0.125357	0.112761	0.133698	0.107688	0.0958469		17	Female	CiOA	0.0375857	0.0323022	0.0604918	0.0306113	0.00723014	0.0293633	0.0259603	0.0137284	0.00499199	0.0264294	0.00816891	0.0027229
																	18	Female	CiOA	0.153959	0.091408	0.161851	0.0556256	0.0911758	0.139153	0.0915178	0.0892037	0.145321	0.101838	0.119147	0.113374		18	Female	CiOA	0.0352758	0	0.026833	0.00416001	0.00332763	0.00768006	0.000907626	0.000907724	0.010697	0.00691189	0.00499219	0.00665506
																	19	Female	CiOA	0.129258	0.163424	0.174719	0.0592339	0.102612	0.109821	0.148586	0.0973492	0.113154	0.134794	0.0814149	0.141105		19	Female	CiOA	0.0336935	0.0624007	0.0499205	0	0.0113152	0.0124797	0.0226308	0.0074883	0.0149763	0.0184334	0.00181542	0.0276475
																	20	Female	CiOA	0.144512	0.132016	0.0858641	0.0869193	0.0986632	0.0959501	0.0875516	0.122036	0.111255	0.143237	0.108647	0.0975029		20	Female	CiOA	0.0293659	0.020593	0.00363065	0.00266244	0.00415997	0.0135487	0.0066559	0.0124811	0.00735684	0.0273231	0.00665592	0.00416054
																	21	Male	CiOA	0.11921	0.130968	0.213523	0.167331	0.13853	0.155019	0.128743	0.142552	0.120474	0.127295	0.119832	0.106261		21	Male	CiOA	0.00931749	0.011981	0.0846304	0.0399357	0.0229637	0.025674	0.0218403	0.0199684	0.00921603	0.00998389	0.0107542	0.00544599
																	23	Male	CiOA	0.144152	0.121807	0.160344	0.181617	0.181453	0.136288	0.176715	0.118473	0.097176	0.127881	0.149143	0.0955556		23	Male	CiOA	0.00998456	0.00635361	0.0232972	0.0404626	0.0299527	0.00686439	0.0293645	0.00816846	0.00307201	0.0171935	0.00784519	0.00332789
																	25	Male	CiOA	0.121058	0.183596	0.112481	0.0722489	0.153842	0.134774	0.201239	0.137428	0.148101	0.116963	0.233098	0.0898417		25	Male	CiOA	0.0107521	0.0285258	0.0138231	0.0224592	0.0273244	0.0168952	0.0481541	0.025293	0.028779	0.00499246	0.0259575	0.00460739
																	27	Male	CiOA	0.109826	0.147654	0.140883	0.114089	0.207499	0.119234	0.131568	0.117312	0.0991291	0.0929753	0.0991807	0.096108		27	Male	CiOA	0.00998433	0.0278115	0.0184317	0.0218382	0.0441405	0.00845153	0.0107532	0.00921585	0.00416009	0.00181521	0.00416019	0.00499269
																	29	Male	CiOA	0.163072	0.15176	0.121678	0.0959291	0.12913	0.179212	0.124302	0.174162	0.174088	0.0979704	0.115443	0.101158		29	Male	CiOA	0.0239614	0.0255843	0.0168957	0.0193396	0.00641844	0.0330716	0.0230882	0.0471462	0.0142622	0.00998376	0.0146435	0.00844704
																	31	Male	CiOA	0.155547	0.211406	0.0848641	0.239084	0.151412	0.128685	0.206665	0.132779	0.127892	0.129787	0.178651	0.116314		31	Male	CiOA	0.036055	0.0687802	0	0.0636467	0.00199659	0.0185417	0.0748785	0.019967	0.00822224	0.0293264	0.0317122	0.0193436
																	33	Male	CiOA	0.16224	0.197956	0.16973	0.105547	0.127065	0.178052	0.122905	0.129797	0.152762	0.135907	0.101019	0.114196		33	Male	CiOA	0.04393	0.0464278	0.0361924	0.0399366	0.0289999	0.0186373	0.0038398	0.0171164	0.0243373	0.00998491	0.00865293	0.00582425
																	35	Male	CiOA	0.123483	0.123295	0.148763	0.129793	0.183683	0.139784	0.151975	0.17384	0.166784	0.124796	0.136036	0.0891841		35	Male	CiOA	0.0162238	0.0166389	0.0223174	0.0149761	0.0622486	0.0140959	0.0106971	0.0192004	0.0455503	0.0207352	0.00570526	0.00272272
																	37	Male	CiOA	0.158302	0.169731	0.189177	0.10571	0.127447	0.145551	0.128617	0.110484	0.0918442	0.0898605	0.0783474	0.0891883		37	Male	CiOA	0.0434556	0.0106498	0.0364134	0.00921567	0.0135503	0.0230868	0.0142628	0.00998338	0.00427857	0.00307219	0	0.00166395
																	39	Male	CiOA	0.148758	0.169725	0.198684	0.0732194	0.127165	0.148078	0.188481	0.167725	0.091849	0.120427	0.0951862	0.0912874		39	Male	CiOA	0.0393107	0.0474234	0.0693014	0	0.0224643	0.0286196	0.0688848	0.0311259	0.00499196	0.0430062	0.00582441	0.00416021
																	RH_Swing_(s)_Mean																RH_TerminalDualStance_(s)_Mean
																	mouse number	Sex	Treatment	B1	B2	B3	d3	d7	d14	d21	d28	d35	d42	d49	d56		mouse number	Sex	Treatment	B1	B2	B3	d3	d7	d14	d21	d28	d35	d42	d49	d56
																	11	Female	CiOA	0.088359	0.0803936	0.0763023	0.104118	0.0977012	0.105379	0.0862881	0.0744275	0.0860737	0.0803995	0.0927923	0.0991397		11	Female	CiOA	0.0126113	0.0131362	0.0317121	0.0353278	0.0106972	0.00499164	0.00537575	0	0.00981482	0.0259591	0.0129203	0.00570578
																	12	Female	CiOA	0.0972379	0.097347	0.0984999	0.104833	0.0942946	0.0928664	0.0917365	0.0958517	0.0869247	0.0943916	0.0861149	0.0842462		12	Female	CiOA	0.0562741	0.0264585	0.0149745	0.0232959	0.0371632	0.0439358	0.0138253	0.0130568	0.0276043	0.026321	0.0393503	0.0244058
																	13	Female	CiOA	0.0869205	0.0959616	0.0835479	0.0913533	0.100361	0.0910895	0.0837541	0.103414	0.0980812	0.0892383	0.0845758	0.0985222		13	Female	CiOA	0.0143523	0.018207	0.0278491	0.0421551	0.0360518	0.029947	0.0177491	0.0206831	0.0205927	0.0281913	0.0187946	0.0219678
																	14	Female	CiOA	0.0994081	0.103183	0.106983	0.120975	0.133365	0.107947	0.0898579	0.0948465	0.0875519	0.102694	0.0910372	0.103398		14	Female	CiOA	0.0195144	0.0305113	0.0113161	0.034318	0.0285268	0.00374376	0.00915193	0.00635329	0.00582397	0.0159747	0.00704805	0.0153588
																	15	Female	CiOA	0.0965123	0.104828	0.083984	0.0891901	0.0912843	0.0748837	0.0768757	0.089093	0.074373	0.0748784	0.0829892	0.0815386		15	Female	CiOA	0.0351812	0.0166391	0.0205229	0.0205915	0.0238087	0.0682274	0.0517344	0.00356588	0.0420351	0.0021393	0.0152695	0.0028527
																	16	Female	CiOA	0.0905665	0.0929216	0.0815303	0.098312	0.0907631	0.0873614	0.091996	0.0752734	0.0790316	0.0862927	0.0775714	0.0807768		16	Female	CiOA	0.00532462	0.00427849	0.00249575	0.00076805	0.000907641	0.00537589	0.0107521	0.0106512	0.00249565	0.0115202	0.0099844	0
																	17	Female	CiOA	0.105939	0.100953	0.0992863	0.143076	0.159452	0.115917	0.124811	0.107164	0.113389	0.121164	0.105289	0.0990086		17	Female	CiOA	0.0340622	0.0164449	0.0604917	0.00133099	0.0421739	0.0182041	0.0179727	0.0174723	0.00499224	0.0129211	0.00181534	0.00272294
																	18	Female	CiOA	0.092349	0.0968629	0.0842422	0.078965	0.10066	0.0936964	0.094291	0.090702	0.101835	0.0998414	0.104004	0.0934743		18	Female	CiOA	0.0219641	0.00499281	0.0474258	0.00166401	0.0183019	0.039936	0.00181524	0.00363101	0.0377959	0.00767982	0.0116482	0.0116461
																	19	Female	CiOA	0.0942181	0.0948488	0.0986637	0.121464	0.115812	0.10055	0.114103	0.0898611	0.0948496	0.0875588	0.0878667	0.0831991		19	Female	CiOA	0.0131031	0.0193443	0.0432639	0.0257901	0.0286207	0.0143518	0.0246273	0.00416021	0.0099843	0.036866	0.000907738	0.0222716
																	20	Female	CiOA	0.126054	0.112491	0.0973459	0.115528	0.0976982	0.0918458	0.0968445	0.0925251	0.104282	0.0793636	0.106969	0.103418		20	Female	CiOA	0.0223178	0.0193449	0.00816896	0	0.00665585	0.00855712	0.00166398	0.0237137	0.0220711	0.0488666	0.0116478	0.0216348
																	21	Male	CiOA	0.102683	0.114817	0.0963801	0.0966628	0.101339	0.0942266	0.0886094	0.0938509	0.102336	0.109056	0.104469	0.108011		21	Male	CiOA	0.0159731	0.0159746	0.0427911	0.0444739	0.019968	0.0356583	0.0274564	0.0474248	0.0192	0.0270993	0.0184357	0.00635366
																	23	Male	CiOA	0.110598	0.112322	0.105555	0.132012	0.128297	0.111591	0.0986645	0.103997	0.110654	0.113698	0.106758	0.0989263		23	Male	CiOA	0.0268815	0.0117993	0.0346131	0.0788224	0.0641845	0.0474257	0.0481575	0.0136141	0.00307195	0.0260671	0.0228221	0.00665559
																	25	Male	CiOA	0.0960015	0.0985103	0.0931792	0.124215	0.130315	0.117494	0.0992071	0.0962754	0.0878609	0.102569	0.0783725	0.0831862		25	Male	CiOA	0.013056	0.0278126	0.00153591	0.0118519	0.0625307	0.0360946	0.0651846	0.0306179	0.0276046	0.0124805	0.137275	0.00614304
																	27	Male	CiOA	0.0890897	0.0935985	0.0898544	0.143086	0.112824	0.107565	0.095571	0.0898563	0.0907658	0.0898554	0.0873658	0.0929395		27	Male	CiOA	0.0107524	0.0349419	0.0184317	0.0330688	0.09301	0.012293	0.0376362	0.0207356	0.00499204	0.00544597	0.00998467	0.00998529
																	29	Male	CiOA	0.0965119	0.085747	0.0967666	0.136408	0.154571	0.106299	0.0886829	0.0891884	0.0929237	0.0913952	0.0921623	0.0873485		29	Male	CiOA	0.0266239	0.0355683	0.0122878	0.0299411	0.105192	0.0836167	0.0324483	0.0338338	0.0570485	0.00726091	0.0246275	0.0138225
																	31	Male	CiOA	0.0904834	0.112823	0.0844103	0.113565	0.104493	0.111157	0.101599	0.0974842	0.100951	0.0905181	0.112313	0.0886822		31	Male	CiOA	0.0382739	0.0454841	0.00181527	0.0730062	0.0898471	0.0228209	0.0374393	0.0244038	0.0422857	0.00935977	0.0440455	0.0199682
																	33	Male	CiOA	0.0831997	0.0903618	0.0859742	0.078058	0.13977	0.115817	0.0859931	0.105835	0.08751	0.0978544	0.0862943	0.0967709		33	Male	CiOA	0.031949	0.0678949	0.0511687	0.00453826	0.0361322	0.0465931	0.035326	0.0142635	0.0430582	0.0235354	0.0113155	0.0158084
																	35	Male	CiOA	0.0879817	0.0863275	0.0892691	0.0875522	0.0963009	0.0832045	0.0931809	0.0976995	0.0848594	0.0929257	0.0837138	0.0898495		35	Male	CiOA	0.0174716	0.0366052	0.0334761	0.0256732	0.040518	0.0381768	0.0556238	0.06605	0.0380623	0.0145914	0.0542007	0.00998345
																	37	Male	CiOA	0.0881823	0.0955632	0.103588	0.0898532	0.0984168	0.107949	0.0898558	0.0940111	0.0989989	0.0937004	0.0858749	0.08819		37	Male	CiOA	0.0217278	0.0665612	0.0393501	0.00614374	0.0263873	0.0187189	0.0292387	0.00499171	0.00784386	0.00460832	0	0.00499188
																	39	Male	CiOA	0.0886792	0.0951795	0.0863334	0.492562	0.113567	0.104482	0.0789568	0.0845661	0.0948439	0.091388	0.0890289	0.0880457		39	Male	CiOA	0.0255832	0.0243354	0.0634283	0.0249609	0.0480482	0.0485876	0.0529087	0.0663629	0.00898522	0.00844762	0.0124809	0.00665636
[truncated: 29 more columns]

## Sheet: Dataset 1 and 2
						RH_MaxContactMaxIntensity_Mean			RH_PrintArea_(cm²)_Mean			RH_DutyCycle_(%)_Mean			RH_SingleStance_(s)_Mean			RH_InitialDualStance_(s)_Mean			RH_TerminalDualStance_(s)_Mean
						neg peak AUC			neg peak AUC			neg peak AUC			neg peak AUC			neg peak AUC			pos peak AUC
Year	mouse number	Sex	Treatment	CartDam	Disloc	total	early	late	total	early	late	total	early	late	total	early	late	total	early	late	total	early	late
2013	55	Female	CiOA	8.85	0	457.7	238.5	315.5	0.7387	0.7387	0	189.3	188.7	0.5472	0.1791	0.1791	0	0.4779	0.4216	0.08925	0.03529	0.002363	0.1573
2013	56	Female	CiOA	6.45	0	901.8	309.2	988.9	2.613	0.8972	2.723	313	153.5	210.8	0.2244	0.09891	0.1894	0.07345	0.007229	0.098	0.2325	0.2325	0
2013	57	Female	CiOA	8.345	0	1010	544	674.6	3.642	2.652	1.178	222.6	188.9	14.47	0.1998	0.1972	0	0.00234	0.00234	0	0.3429	0.0131	0.3279
2013	58	Female	CiOA	26.9625	1	1013	936.9	307.7	2.519	2.519	0	424.4	422.1	15.19	0.7738	0.761	0.03947	0.4298	0.219	0.2442	0.1447	0.1126	0.05565
2013	59	Female	CiOA	13.775	1	1220	617.5	1361	3.591	2.141	3.175	309.7	177.1	231.8	0.6157	0.2151	0.6167	0.1814	0.06199	0.1762	0.19	0.19	0
2013	60	Female	CiOA	4.95	0	1165	770	676.2	4.106	2.846	1.725	391.6	270.6	171.9	0.1422	0.1422	0	1.012	0.4513	0.7939	0.1296	0.04827	0.08133
2013	61	Female	CiOA	19.9	0	3.007	3.007	0	0.0727	0.0727	0	18.68	18.68	0	0.005263	0.005263	0	0	0	0	0.3883	0.1414	0.308
2013	62	Female	CiOA	4.9625	0	2087	1089	1422	5.223	3.429	2.771	421.9	291.6	133.6	0.4405	0.3385	0.1547	0.04523	0.02944	0.01099	0.1873	0.09623	0.2237
2013	63	Female	CiOA	20.9	1	826.1	444.4	949.4	1.935	1.655	1.125	615.4	393.6	325.7	0.6716	0.3348	0.432	0.3875	0.1884	0.2897	0	0	0
2013	64	Female	CiOA	7.995	0	146	134.4	0	0.06332	0.05887	0	24.87	24.87	0	0.01808	0.01808	0	0.001021	0.0001609	0.00086	0.5162	0.2938	0.3133
2015	19	Female	CiOA	9.5	0	42.35	35.51	7.826	1.461	1.462	0	174	165.8	9.231	0.2901	0.2901	0	0.02561	0.02303	7.159e-05	0.005459	0.005459	0.004972
2015	21	Female	CiOA	23.125	1	69.21	67.29	2	2.629	2.552	0.5288	246.5	243.4	0	0.5265	0.5265	0	0.1011	0.07664	0.04212	0.009947	0.004975	0.01138
2015	24	Female	CiOA	25.5	1	255.6	255.6	0	0.8947	0.8962	0	250.6	223.8	50.38	0.8224	0.6666	0.1846	0.00609	0.001114	0.009876	0.4074	0.3201	0.01835
2015	26	Female	CiOA	22.425	1	15.06	0	17.21	1.18	1.082	0.09698	61.52	61.21	0	0.3924	0.3826	0	0.01477	0.007002	0.0294	0.2124	0.1941	0
2015	27	Female	CiOA	16.2	0	81.59	81.18	5.929	1.229	1.229	0	97.37	97.37	0	0.5026	0.5026	0	0.003481	0.003481	0	0.3677	0.3677	0.1283
2015	210	Female	CiOA	20	1	15.08	3.335	9.615	0	0	0	93.09	90.68	2.569	0.3158	0.2931	0.02548	0.002495	0.002495	0	0.2582	0.1787	0.3941
2015	31	Female	CiOA	18.775	1	775	774.1	0.9924	2.279	2.277	0	275	271.2	4.284	0.3633	0.3633	0	0.001343	0.001241	0.0001018	0.207	0.05593	0
2015	33	Female	CiOA	18.975	1	886.5	702.7	203	3.356	3.353	0	455.2	424.8	40.95	1.046	0.9615	0.1126	0.001364	0.001309	5.517e-05	0.02176	0.02176	0.16
2015	36	Female	CiOA	7.4	0	54.24	44.73	10.66	0.1388	0.1389	0	62.31	58.42	4.286	0.2881	0.2403	0.07805	0.009169	0.003079	0.00595	0.3762	0.2406	0.2562
2015	49	Female	CiOA	23.675	1	278.5	244.2	37.04	1.438	1.255	0.1834	174.3	174.3	0	0.331	0.331	0	0.01114	0.007952	0.00315	0.2332	0.1184	0
2013	25	Male	CiOA	20.975	1	356	241.7	121	0.8922	0.8922	0	114.5	62.62	20.82	0.4396	0.4396	0	0.5337	0.2996	0.2033	0.8036	0.7777	0.0259
2013	26	Male	CiOA	21.775	1	154.7	97.21	45.73	2.202	1.523	0.6182	76.59	58.43	35.77	0.02522	0.02522	0	0.3109	0.1278	0.2217	0.4611	0.3161	0.1682
2013	27	Male	CiOA	12.75	0	96.94	79.26	1.312	1.273	1.038	0.00068	0	0	0	0.01651	0.01651	0	0.0001071	2.122e-05	0	1.013	0.6423	0.5539
2013	28	Male	CiOA	7.3625	0	0	0	0	1.482	1.482	0	278	183.5	134.6	0.1865	0.1386	0.04742	0.3991	0.1344	0.4026	0.004383	0.004383	0
2013	29	Male	CiOA	27.55	1	10.33	6.237	0	3.014	1.507	2.25	68.52	63.32	2.462	0.0353	0.0353	0	0.001921	0.001921	0	0.505	0.2026	0.6912
2013	30	Male	CiOA	22.2	0	82.54	38.78	50.33	2.504	1.509	0.9587	79.37	71.87	0.4441	0.1508	0.1508	0	0.139	0.07338	0.08701	0.2648	0.1924	0.07238
2013	31	Male	CiOA	6.95	0	91.19	87.87	0	1.253	1.253	0	98.11	98.11	0	0.307	0.307	0	0.001079	0.001079	0	1.343	0.7282	0.8796
2013	32	Male	CiOA	25.95	1	22.47	0	22.47	1.132	1.014	0.04069	65.66	43.25	23.16	0.5741	0.2236	0.4676	0.2103	0.03346	0.2201	0.4006	0.285	0.1357
2013	33	Male	CiOA	22.35	1	32.63	28.25	0	2.859	1.857	0.7152	178.6	63.25	162.5	0.8638	0.5686	0.3882	0.2114	0.07003	0.2196	0.8273	0.7246	0.1096
2013	34	Male	CiOA	24.4125	1	76.72	76.72	0	0.8807	0.8807	0	58.44	58.44	0	0.3112	0.2705	0.2348	0.02125	0.008142	0	0.4676	0.2847	0.3477
